# Supplementary material for: Sustainable Recovery from Shocks: Policies and Partnerships for Fresh Produce Rescue and Environmental Impact Reduction
Source: Foods. 2026 Feb 5;15(3):582. doi: 10.3390/foods15030582 (PMC12897177; doi:10.3390/foods15030582)
Supplement: Supplementary file 1 [file foods-15-00582-s001.zip]

Archive with 3 entries (3 files):
- Supplementary File S1_Technical_Appendix-corrected.pdf
- Supplementary File S2_COVID_Impacts_on_food_rescue_orgs_survey-corrected.pdf
- Supplementary File S3_Model_documentation_and_overview.pdf
